# Supplementary material for: Spread of networked populations is determined by the interplay between dispersal behavior and habitat configuration
Source: Proc Natl Acad Sci U S A. 2023 Mar 9;120(11):e2201553120. doi: 10.1073/pnas.2201553120 (PMC10089154; doi:10.1073/pnas.2201553120)
Supplement: Supplementary file 2 — Dataset S01 (XLSX) [file pnas.2201553120.sd01.xlsx]

## Sheet: READ ME
Supplementary dataset for "SPREAD OF NETWORKED POPULATIONS IS DETERMINED BY THE INTERPLAY BETWEEN DISPERSAL BEHAVIOR AND HABITAT CONFIGURATION"
Authors: Bronwyn Rayfield, Celina B. Baines, Luis J. Gilarranz, and Andrew Gonzalez
Notes for using this file
1. This file provides a full description of the topology (connections between nodes and the lengths of those connections) of the networks used in the study.
2. The networks are comprised of 10 nodes and 20 links. The node locations are fixed. We varied the spatial arrangement of the connections (links) between nodes.
3. 'Full matrix' tab provides the set lengths of any connection between two nodes. Node number is provided in the first row and column. Number values indicate the length in mm of the link between each pair of nodes. Note that the matrix is symmetrical
4. 'Lattice', 'Small world', and 'Random' tabs represent the networks used in the experiment
	4a. Node number is again provided in the first row and column.
	4b. Values within cells indicate that a connection existed between the pair of nodes (given by the node number in the row and column headings for that cell); values within cells provide the link length in mm
	4c. Cells with '-' indicate there was no link between the pair of nodes.
5. Note that there are eight replicate small world and random networks, with varying topology; only a single topology is possible for lattice networks.
6. Note that replicates are numbered 2-9, for a total of eight replicates.

## Sheet: Full matrix
Full matrix
Link lengths in mm
	1	2	3	4	5	6	7	8	9	10
1		80	155	205	235	255	235	205	155	80
2	80		80	155	205	235	255	235	205	155
3	155	80		80	155	205	235	255	235	205
4	205	155	80		80	155	205	235	255	235
5	235	205	155	80		80	155	205	235	255
6	255	235	205	155	80		80	155	205	235
7	235	255	235	205	155	80		80	155	205
8	205	235	255	235	205	155	80		80	155
9	155	205	235	255	235	205	155	80		80
10	80	155	205	235	255	235	205	155	80

## Sheet: Lattice
Link lengths in mm
Lattice - All reps
	1	2	3	4	5	6	7	8	9	10
1
2	80
3	155	80
4	-	155	80
5	-	-	155	80
6	-	-	-	155	80
7	-	-	-	-	155	80
8	-	-	-	-	-	155	80
9	155	-	-	-	-	-	155	80
10	80	155	-	-	-	-	-	155	80

## Sheet: Small World
Link lengths in mm
Small World Rep 2
	1	2	3	4	5	6	7	8	9	10
1
2	80
3	155	80
4	-	155	80
5	-	-	155	80
6	-	-	-	155	80
7	-	255	-	-	-	80
8	-	-	-	-	-	155	80
9	155	-	-	-	-	205	155	-
10	80	-	205	-	-	-	-	155	80
Small World Rep 3
	1	2	3	4	5	6	7	8	9	10
1
2	80
3	155	80
4	-	155	80
5	-	-	155	80
6	-	-	-	155	80
7	235	-	-	-	-	80
8	-	-	-	-	-	155	80
9	-	-	-	-	235	-	155	80
10	80	155	-	-	-	-	-	155	80
Small World Rep 4
	1	2	3	4	5	6	7	8	9	10
1
2	80
3	155	-
4	-	155	80
5	-	-	155	80
6	-	-	-	155	80
7	-	-	-	-	155	80
8	-	-	-	-	-	155	80
9	155	205	-	-	-	-	155	80
10	80	155	-	-	-	235	-	-	80
Small World Rep 5
	1	2	3	4	5	6	7	8	9	10
1
2	80
3	155	80
4	-	155	80
5	-	-	-	80
6	-	-	-	155	80
7	235	-	-	-	155	80
8	-	-	-	-	-	155	-
9	155	-	-	-	235	-	155	80
10	80	155	-	-	-	-	-	155	80
Small World Rep 6
	1	2	3	4	5	6	7	8	9	10
1
2	80
3	155	80
4	-	155	-
5	-	-	155	80
6	-	-	205	155	80
7	-	-	-	-	-	80
8	-	-	-	-	-	155	80
9	155	-	-	-	235	-	155	80
10	80	155	-	-	-	-	-	155	80
Small World Rep 7
	1	2	3	4	5	6	7	8	9	10
1
2	80
3	155	-
4	-	155	80
5	-	-	155	80
6	-	-	-	155	80
7	235	-	-	-	155	80
8	-	-	-	-	-	155	80
9	155	-	-	-	-	-	155	80
10	-	155	205	-	-	-	-	155	80
Small World Rep 8
	1	2	3	4	5	6	7	8	9	10
1
2	80
3	155	80
4	-	155	80
5	-	-	155	80
6	-	-	-	155	80
7	235	-	-	-	155	80
8	-	-	-	235	-	155	-
9	155	-	-	-	-	-	155	-
10	80	155	-	-	-	-	-	155	80
Small World Rep 9
	1	2	3	4	5	6	7	8	9	10
1
2	80
3	155	80
4	-	155	80
5	-	-	155	80
6	-	-	-	155	80
7	-	-	-	-	155	80
8	-	235	-	-	-	155	80
9	155	-	-	-	-	205	155	-
10	80	155	-	-	-	-	-	155	-

## Sheet: Random
Link lengths in mm
Random Rep 2
	1	2	3	4	5	6	7	8	9	10
1
2	-
3	-	-
4	205	-	-
5	-	-	-	-
6	-	235	205	155	80
7	235	255	235	-	155	-
8	205	235	255	-	205	-	-
9	-	-	-	255	235	-	155	-
10	80	155	-	-	255	-	-	-	80
Random Rep 3
	1	2	3	4	5	6	7	8	9	10
1
2	-
3	-	-
4	205	155	80
5	235	-	-	80
6	255	235	-	-	80
7	-	255	235	-	-	80
8	-	235	255	-	-	-	-
9	-	205	235	255	-	-	-	-
10	-	-	-	-	255	-	205	155	80
Random Rep 4
	1	2	3	4	5	6	7	8	9	10
1
2	-
3	-	80
4	-	-	-
5	235	-	-	80
6	-	-	205	-	-
7	235	-	235	205	-	-
8	205	235	-	235	-	155	-
9	-	205	-	-	235	205	155	80
10	-	-	205	-	255	235	-	155	-
Random Rep 5
	1	2	3	4	5	6	7	8	9	10
1
2	80
3	155	-
4	-	155	-
5	235	-	-	80
6	-	-	-	-	-
7	-	255	235	-	155	80
8	205	235	-	-	205	155	-
9	-	-	235	255	235	205	-	-
10	-	155	205	-	-	235	-	-	-
Random Rep 6
	1	2	3	4	5	6	7	8	9	10
1
2	80
3	-	80
4	-	-	-
5	235	-	155	-
6	-	-	-	-	-
7	-	255	-	205	155	80
8	205	-	255	235	-	155	-
9	-	205	-	255	235	205	-	-
10	80	-	205	-	-	235	-	-	80
Random Rep 7
	1	2	3	4	5	6	7	8	9	10
1
2	80
3	-	80
4	205	-	-
5	-	-	155	80
6	-	-	205	155	80
7	-	255	-	205	-	-
8	-	235	-	-	205	-	-
9	155	205	-	-	235	205	-	-
10	-	-	205	235	-	-	-	155	80
Random Rep 8
	1	2	3	4	5	6	7	8	9	10
1
2	-
3	-	-
4	-	155	-
5	235	205	155	-
6	255	-	-	155	80
7	235	-	235	205	-	-
8	205	235	-	-	-	-	-
9	-	205	235	-	-	205	-	-
10	80	-	205	235	-	-	-	155	80
Random Rep 9
	1	2	3	4	5	6	7	8	9	10
1
2	80
3	-	80
4	205	-	-
5	235	-	155	80
6	-	235	-	-	80
7	-	-	235	205	-	-
8	-	-	255	235	-	155	-
9	-	205	-	255	-	-	-	-
10	80	-	205	235	-	235	-	-	80
